# Supplementary material for: Wolves, but not dogs, are prosocial in a touch screen task
Source: PLoS One. 2019 May 1;14(5):e0215444. doi: 10.1371/journal.pone.0215444 (PMC6493736; doi:10.1371/journal.pone.0215444)
Supplement: S1 Data — (XLSX) [file pone.0215444.s005.xlsx]

## Sheet: Test_data
subject	species	session	condition	giving_raw	giving_delta
Enzi	dog	1	IG.control	9	6
Enzi	dog	2	IG.test	6	3
Enzi	dog	3	non-social	3	0
Enzi	dog	4	OG.control	2	-1
Enzi	dog	5	OG.test	3	0
Pepeo	dog	1	OG.control	7	3
Pepeo	dog	2	OG.test	7	3
Pepeo	dog	3	non-social	4	0
Pepeo	dog	4	IG.control	2	-2
Pepeo	dog	5	IG.test	2	-2
Meru	dog	1	IG.test	11	6
Meru	dog	2	IG.control	5	0
Meru	dog	3	non-social	5	0
Meru	dog	4	OG.test	6	1
Meru	dog	5	OG.control	4	-1
Zuri	dog	1	OG.test	8	2
Zuri	dog	2	OG.control	10	4
Zuri	dog	3	IG.test	4	-2
Zuri	dog	4	IG.control	5	-1
Zuri	dog	5	non-social	6	0
Nuru	dog	1	IG.control	18	14
Nuru	dog	2	IG.test	5	1
Nuru	dog	3	OG.control	7	3
Nuru	dog	4	OG.test	1	-3
Nuru	dog	5	non-social	4	0
Asali	dog	1	non-social	14	0
Asali	dog	2	OG.test	5	-9
Asali	dog	3	OG.control	8	-6
Asali	dog	4	IG.test	1	-13
Asali	dog	5	IG.control	4	-10
Aragorn	wolf	1	non-social	27	0
Aragorn	wolf	2	OG.test	22	-5
Aragorn	wolf	3	OG.control	4	-23
Aragorn	wolf	4	IG.test	44	17
Aragorn	wolf	5	IG.control	7	-20
Kaspar	wolf	1	IG.control	5	-4
Kaspar	wolf	2	IG.test	1	-8
Kaspar	wolf	3	OG.control	0	-9
Kaspar	wolf	4	OG.test	0	-9
Kaspar	wolf	5	non-social	9	0
Shima	wolf	1	IG.control	1	-6
Shima	wolf	2	IG.test	6	-1
Shima	wolf	3	non-social	7	0
Shima	wolf	4	OG.control	5	-2
Shima	wolf	5	OG.test	9	2
Kenai	wolf	1	non-social	8	0
Kenai	wolf	2	IG.test	1	-7
Kenai	wolf	3	IG.control	0	-8
Kenai	wolf	4	OG.test	0	-8
Kenai	wolf	5	OG.control	7	-1
Yukon	wolf	1	OG.control	4	-9
Yukon	wolf	2	OG.test	18	5
Yukon	wolf	3	non-social	13	0
Yukon	wolf	4	IG.control	11	-2
Yukon	wolf	5	IG.test	7	-6
Wamblee	wolf	1	IG.test	24	23
Wamblee	wolf	2	IG.control	9	8
Wamblee	wolf	3	OG.test	0	-1
Wamblee	wolf	4	OG.control	0	-1
Wamblee	wolf	5	non-social	1	0
Tala	wolf	1	IG.test	21	20
Tala	wolf	2	IG.control	10	9
Tala	wolf	3	non-social	1	0
Tala	wolf	4	OG.test	1	0
Tala	wolf	5	OG.control	2	1
Ela	wolf	1	OG.test	8	2
Ela	wolf	2	OG.control	0	-6
Ela	wolf	3	IG.test	6	0
Ela	wolf	4	IG.control	1	-5
Ela	wolf	5	non-social	6	0
Etu	wolf	1	non-social	1	0
Etu	wolf	2	OG.test	4	3
Etu	wolf	3	OG.control	1	0
Etu	wolf	4	IG.test	3	2
Etu	wolf	5	IG.control	7	6

## Sheet: Training_Sessions
Subject	Species	# sessions to criteria	positive stimulus	negative stimulus
Kenai	Wolf	3	duck	star
Shima	Wolf	4	duck	star
Kaspar	Wolf	14	star	duck
Aragorn	Wolf	32	duck	cross
Tala	Wolf	20	cross	star
Wamblee	Wolf	9	cross	star
Yukon	Wolf	31	duck	cross
Ela	Wolf	4	star	cross
Etu	Wolf	4	cross	duck
	MEAN	13.4
Enzi	Dog	6	cross	duck
Pepeo	Dog	8	duck	star
Meru	Dog	7	star	duck
Zuri	Dog	13	duck	star
Nuru	Dog	15	duck	cross
Asali	Dog	11	star	cross
	MEAN	10
